# Supplementary material for: Seasonal dynamics and environmental controls of planktonic archaea in a typical subtropical estuary
Source: Microbiol Spectr. 2025 Oct 20;13(12):e00759-25. doi: 10.1128/spectrum.00759-25 (PMC12671124; doi:10.1128/spectrum.00759-25)
Supplement: Supplemental tables — Tables S1 to S5. [file spectrum.00759-25-s0007.csv]

## Sheet: TabS1.sampling site
Supplemental Table 1: location of water sample from PRE in July-August 2021, December 2021 and January 2022
sample	ODV Site	Longitude(degree)	Longitude(minutes)	Latitude(degree)	Latitude(minutes)	Depth(m)	Layer	Season
A1_B_02	A1	113	30.5135	21	58.42	10	Bottom	Summer
A1_S_02							Surface	Summer
A3_B_02	A3	113	32.85	21	47.9339	32	Bottom	Summer
A3_S_02							Surface	Summer
A5_B_02	A5	113	35.3567	21	36.3041	38	Bottom	Summer
A5_S_02							Surface	Summer
B0_B_02	B0	113	34.1022	22	54.1756	13	Bottom	Summer
B0_S_02							Surface	Summer
B1_B_02	B1	113	41.7011	22	42.7188	23	Bottom	Summer
B1_S_02							Surface	Summer
B2_B_02	B2	113	45.3314	22	29.9226	16	Bottom	Summer
B2_S_02							Surface	Summer
B3_B_02	B3	113	47.3641	22	18.2669	8	Bottom	Summer
B3_S_02							Surface	Summer
B4_B_02	B4	113	52.9663	22	6.1542	20	Bottom	Summer
B4_S_02							Surface	Summer
B5_B_02	B5	113	54.114	21	53.838	32	Bottom	Summer
B5_S_02							Surface	Summer
B6_B_02	B6	113	57.8348	21	43.4442	42	Bottom	Summer
B6_S_02							Surface	Summer
C1_B_02	C1	114	12.013	22	4.9521	32	Bottom	Summer
C1_S_02							Surface	Summer
C2_B_02	C2	114	14.0005	21	57.8915	42	Bottom	Summer
C2_S_02							Surface	Summer
C3_B_02	C3	114	14.827	21	53.661	41	Bottom	Summer
C3_S_02							Surface	Summer
C4_B_02	C4	114	16.298	21	48.1327	45	Bottom	Summer
C4_S_02							Surface	Summer
C5_B_02	C5	114	17.2999	21	42.7224	47	Bottom	Summer
CSWNB_02	CSWN	115	6.567	22	44.931	9	Bottom	Summer
CSWNS_02							Surface	Summer
CZWWB_02	CZWW	114	11	22	9.5	24	Bottom	Summer
CZWWS_02							Surface	Summer
D1_S_02	D1	113	38.8616	22	21.3299	5	Surface	Summer
D3_B_02	D3	113	42	22	23.24	11	Bottom	Summer
D3_S_02							Surface	Summer
D5_B_02	D5	113	48.1425	22	27.2986	20	Bottom	Summer
D5_S_02							Surface	Summer
DPWNB_02	DPWN	114	22.674	22	34.915	16	Bottom	Summer
DPWNS_02							Surface	Summer
DPWWB_02	DPWW	114	24.1536	22	11.1983	31	Bottom	Summer
DPWWS_02							Surface	Summer
DYWNB_02	DYWN	114	42.048	22	43.93	9	Bottom	Summer
DYWNS_02							Surface	Summer
DYWWB_02	DYWW	114	42.1676	22	25.2111	25	Bottom	Summer
DYWWS_02							Surface	Summer
GHWNB_02	GHWN	112	47.6941	21	47.8774	8	Bottom	Summer
GHWNS_02							Surface	Summer
GHWWB_02	GHWW	112	53.901	21	38.122	24	Bottom	Summer
GHWWS_02							Surface	Summer
HMHNB_02	HMHN	113	9.4	21	56.5	5	Bottom	Summer
HMHNS_02							Surface	Summer
HMHWS_02	HMHW	113	5.35	21	51.146	6	Surface	Summer
HMWBB_02	HMHW	113	5.35	21	51.146	8	Bottom	Summer
HMWBS_02							Surface	Summer
HTWNB_02	HTWN	112	10.1426	21	38.1529	15	Bottom	Summer
HTWNS_02							Surface	Summer
XJK2B_02	XJK2	113	25.9895	21	51.9703	22	Bottom	Summer
XJK2S_02							Surface	Summer
XJK3B_02	XJK3	113	21.6273	21	48.3831	32	Bottom	Summer
ZHWNB_02	ZHWN	112	24.561	21	39.9056	8	Bottom	Summer
ZHWNS_02							Surface	Summer
ZHWWB_02	ZHWW	112	30.142	21	37.517	9	Bottom	Summer
ZHWWS_02							Surface	Summer
W24_S_02	W24	113.076		22.0147		6.5	Surface	Winter
W26_B_02							Bottom	Winter
W28_S_02	W28	113.09		21.8589		9	Surface	Winter
W30_B_02							Bottom	Winter
W32_S_02	W32	112.813		21.8836		9	Surface	Winter
W34_B_02							Bottom	Winter
W36_S_02	W36	112.449		21.7526		9	Surface	Winter
W38_B_02							Bottom	Winter
W40_S_02	W40	112.167		21.6383		14	Surface	Winter
W42_B_02							Bottom	Winter
W44_S_02	W44	112.48		21.586		9	Surface	Winter
W46_B_02							Bottom	Winter
W48_S_02	W48	112.945		21.6603		24	Surface	Winter
W50_B_02							Bottom	Winter
W52_S_02	W5	113.367		21.6782		36	Surface	Winter
W54_B_02							Bottom	Winter
W56_S_02	W56	113.437		21.8407		23	Surface	Winter
W58_B_02							Bottom	Winter
W60_S_02	W60	113.5		22		11	Surface	Winter
W62_B_02							Bottom	Winter
W64_S_02	W64	113.95		21.7		25	Surface	Winter
W66_B_02							Bottom	Winter
W68_S_02	W68	113.9		21.9		25	Surface	Winter
W70_B_02							Bottom	Winter
W72_S_02	W72	113.85		22.1		20	Surface	Winter
W74_B_02							Bottom	Winter
W78_B_02							Bottom	Winter
W80_S_02	W80	113.75		22.5		17	Surface	Winter
W82_B_02							Bottom	Winter
W84_S_02	W84	113.7		22.7		21	Surface	Winter
W86_B_02							Bottom	Winter
W88_S_02	W88	113.569		22.869		21	Surface	Winter
W90_B_02							Bottom	Winter
W92_S_02	W92	114.211		22.215		30	Surface	Winter
W94_B_02							Bottom	Winter
W96_S_02	W96	114.4		22.192		27	Surface	Winter
W98_B_02							Bottom	Winter
W100_S_02	W100	114.398		22.585		17	Surface	Winter
W102_B_02							Bottom	Winter
W104_S_02	W104	114.703		22.426		26	Surface	Winter
W106_B_02							Bottom	Winter
W108_S_02	W108	114.712		22.757		10	Surface	Winter
W110_B_02							Bottom	Winter
W112_S_02	W112	115.217		22.81		9	Surface	Winter
W114_B_02							Bottom	Winter

## Sheet: TabS2.RDA.envfit
Supplemental Table 2.1: RDA envifit
	RDA1	RDA2	r2	Pr(>r)
Temperature	0.840372	-0.54201	0.118612	0.003
Salinity	0.513788	0.857917	0.0545876	0.081
pH	0.953579	0.301143	0.188356	0.001
DO	-0.999806	-0.0197113	0.0777269	0.024
NH4	-0.954533	-0.298107	0.101833	0.009
PO4	-0.98996	-0.141351	0.162635	0.002
NO2	-0.934167	-0.356837	0.198724	0.001
NO3	-0.934987	-0.354682	0.180171	0.002
SIO4	-0.832122	-0.554592	0.152379	0.001
Chla	0.473161	-0.880976	0.0670184	0.037
Supplemental Table 2.2: RDA explanatory variables
statistic	Axis1	Axis2	Axis3	Axis4
Eigenvalues	0.2492	0.0366	0.0244	0.0107
Explained variation（cumulative）	24.92	28.58	31.02	32.08
Pseudo-canonical correlation	0.6189	0.4631	0.4715	0.4235
Explained fitted variation（cumulative）	77.58	88.97	96.56	99.88

## Sheet: TabS3.Topological features
Supplemental Table 3: Topological features of co-occurrence networks
Network Properties	node	edge	Positivelinks	Negativelinks	Average Connectivity	Average path distance	Modularity
Summer-high salinity	368	2701	2698	3	14.679	5.991	0.713
Winter-high salinity	241	4380	4378	2	36.349	2.331	0.596

## Sheet: TabS4.VIF
Supplemental Table 4: VIF value
temperature	salinity	pH	DO	NH4+	PO43-	NO2-	NO3-	SiO42-	Chl a
3.6361	3.64277	3.16916	2.06342	2.2657	3.32294	12.4336	11.8541	5.84314	1.7114

## Sheet: TabS5. Regress model parameters
Supplemental Table 5: GAM model paraments							Coefficients:Pr(>|t|) (Signif. codes: 0 ‘***’ 0.001 ‘**’ 0.01 ‘*’ 0.05 ‘.’ 0.1 ‘ ’ 1)
Taxa	Model	R2	p	AIC	GCV		Taxa	Final Model	Temperature	Salinity	pH	DO	NH4+	PO43-	Chl a
Archaea	LnArchaea=s(Temperature)+s(Salinity)+s(pH)+s(DO)+s(NH4+)+s(PO43-)+s(Chl a)+ε	0.694	2.2e-16	206.369	0.12921		Archaea	LnArchaea=s(Temperature))+s(DO)+s(PO43-)+ε	1.21e-06 ***			0.00388 **		1.69e-06 ***
Archaea	LnArchaea=s(Temperature))+s(DO)+s(PO43-)+ε	0.724	2.2e-16	203.877	0.115		Asgardaeota	LnAsgardaeota=s(Temperature)+s(Salinity)+s(pH)+s(DO)+ε	0.000137 ***	0.001060 **	0.061871 .	0.023921 *
Asgardaeota	LnAsgardaeota=s(Temperature)+s(Salinity)+s(pH)+s(DO)+s(NH4+)+s(PO43-)+s(Chl a)+ε	0.123	0.2272	290.41	1.5504		Bathyarchaeia	LnBathyarchaeia=s(Temperature)+s(Salinity)+s(DO)+ε	6.77e-08 ***	9.13e-08 ***		0.000168 ***
Asgardaeota	LnAsgardaeota=s(Temperature)+s(Salinity)+s(pH)+s(DO)+ε	0.1473	0.003653	285.526	1.9268		MBGD and DHVEG-1	LnMBGD and DHVEG-1=s(Temperature)+s(Salinity)+s(DO)+ε	2.48e-06 ***	6.18e-05 ***		0.0647 .
Bathyarchaeia	LnBathyarchaeia=s(Temperature)+s(Salinity)+s(pH)+s(DO)+s(NH4+)+s(PO43-)+s(Chl a)+ε	0.3482	3.863e-06	331.076	2.1713		Methanofastidiosales	LnMethanomicrobia=s(Temperature)+s(Salinity)+s(pH)+s(DO)+ε	0.00902 **	0.11028	0.08882 .	0.15868
Bathyarchaeia	LnBathyarchaeia=s(Temperature)+s(Salinity)+s(DO)+ε	0.3754	3.532e-08	324.134	2.2626		MGIIa	LnMGIIa=s(Salinity)+s(pH))+s(PO43-)+ε		0.0120 *	0.0117 *			1.36e-06 ***
MBGD and DHVEG-1	LnMBGD and DHVEG-1=s(Temperature)+s(Salinity)+s(pH)+s(DO)+s(NH4+)+s(PO43-)+s(Chl a)+ε	0.2276	0.0006602	314.983	1.882		MGIIb	LnMGIIb=s(Salinity)+s(pH)+s(PO43-)+s(Chl a)+ε		0.002049 **	0.028851 *			0.001296 **	0.000909 ***
MBGD and DHVEG-1	LnMBGD and DHVEG-1=s(Temperature)+s(Salinity)+s(DO)+ε	0.2475	2.681e-05	309.317	2.181		MGIII	LnMGIII=s(Temperature))+s(pH)+s(DO)+s(PO43-)+s(Chl a)+ε	9.85e-05 ***		0.00915 **	0.01515 *		0.01708 *	0.06050 .
Methanofastidiosales	LnMethanomicrobia=s(Temperature)+s(Salinity)+s(pH)+s(DO)+s(NH4+)+s(PO43-)+s(Chl a)+ε	0.1521	0.009233	308.467	2.3984		Nitrosopumilaceae	LnNitrosopumilaceae=s(Temperature)+s(DO)+s(PO43-)+ε	8.75e-05 ***			0.00615 **		1.43e-06 ***
Methanofastidiosales	LnMethanomicrobia=s(Temperature)+s(Salinity)+s(pH)+s(DO)+ε	0.1792	0.00105	303.239	2.2181		Woesearchaeia	LnWoesearchaeia=s(Temperature)+s(Salinity)+ε	0.000307 ***	0.045360 *				0.050964 .
MGIIa	LnMGIIa=s(Temperature)+s(Salinity)+s(pH)+s(DO)+s(NH4+)+s(PO43-)+s(Chl a)+ε	0.2797	8.299e-05	292.328	0.73352
MGIIa	LnMGIIa=s(Salinity)+s(pH))+s(PO43-)+ε	0.3061	1.513e-06	285.793	0.81023
MGIIb	LnMGIIb=s(Temperature)+s(Salinity)+s(pH)+s(DO)+s(NH4+)+s(PO43-)+s(Chl a)+ε	0.4042	2.291e-07	314.894	1.3118
MGIIb	LnMGIIb=s(Salinity)+s(pH)+s(PO43-)+s(Chl a)+ε	0.4074	1.581e-08	311.759	1.2418
MGIII	LnMGIII=s(Temperature)+s(Salinity)+s(pH)+s(DO)+s(NH4+)+s(PO43-)+s(Chl a)+ε	0.4984	9.08e-10	309.402	1.7114
MGIII	LnMGIII=s(Temperature))+s(pH)+s(DO)+s(PO43-)+s(Chl a)+ε	0.5087	6.823e-11	306.005	1.6332
Nitrosopumilaceae	LnNitrosopumilaceae=s(Temperature)+s(Salinity)+s(pH)+s(DO)+s(NH4+)+s(PO43-)+s(Chl a)+ε	0.6149	2.376e-13	227.033	0.21334
Nitrosopumilaceae	LnNitrosopumilaceae=s(Temperature)+s(DO)+s(PO43-)+ε	0.6349	2.265e-16	219.326	0.19556
Woesearchaeia	LnWoesearchaeia=s(Temperature)+s(Salinity)+s(pH)+s(DO)+s(NH4+)+s(PO43-)+s(Chl a)+ε	0.4433	2.628-08	268.744	0.63554
Woesearchaeia	LnWoesearchaeia=s(Temperature)+s(Salinity)+ε	0.4698	9.814e-11	261.323	0.61461
